# Supplementary material for: Fluorescent α-Conotoxin [Q1G, ΔR14]LvIB Identifies the Distribution of α7 Nicotinic Acetylcholine Receptor in the Rat Brain
Source: Mar Drugs. 2024 Apr 27;22(5):200. doi: 10.3390/md22050200 (PMC11122421; doi:10.3390/md22050200)
Supplement: Supplementary file 1 [file marinedrugs-22-00200-s001.zip]

Archive with 1 entries (1 files):
- marinedrugs-2967692-supplementary.pdf
